# Supplementary material for: Identification of Hub Genes Associated With Immune Infiltration and Predict Prognosis in Hepatocellular Carcinoma via Bioinformatics Approaches
Source: Front Genet. 2021 Jan 11;11:575762. doi: 10.3389/fgene.2020.575762 (PMC7831279; doi:10.3389/fgene.2020.575762)
Supplement: Supplementary file 3 [file Table_1.xlsx]

## Sheet: Sheet1
Supplementary Table 1. The correlations between candidate hub genes with or without tumor purity adjustment.
Without Purity Adjustment
Spearman's rho value	TOP2A	CCNB2	PRC1	RACGAP1	AURKA	CDKN3	NUSAP1	CDCA5	ASPM
CCNB2	0.907068	-	-	-	-	-	-	-	-
PRC1	0.944555	0.910779	-	-	-	-	-	-	-
RACGAP1	0.897457	0.842206	0.891594	-	-	-	-	-	-
AURKA	0.771021	0.767669	0.777959	0.743309	-	-	-	-	-
CDKN3	0.843755	0.883793	0.830291	0.786037	0.74858	-	-	-	-
NUSAP1	0.939712	0.900862	0.945562	0.854403	0.754525	0.826875	-	-	-
CDCA5	0.883975	0.925143	0.87759	0.826128	0.751124	0.843123	0.879984	-	-
ASPM	0.893234	0.856982	0.875616	0.829985	0.744763	0.83236	0.862053	0.816265	-
NCAPG	0.934578	0.900862	0.90457	0.859854	0.78086	0.872435	0.90011	0.915409	0.868141
With Purity Adjustment
Spearman's rho value (purity-adjusted)	TOP2A	CCNB2	PRC1	RACGAP1	AURKA	CDKN3	NUSAP1	CDCA5	ASPM
CCNB2	0.90352	-	-	-	-	-	-	-	-
PRC1	0.942831	0.908794	-	-	-	-	-	-	-
RACGAP1	0.899865	0.844884	0.893392	-	-	-	-	-	-
AURKA	0.783176	0.778911	0.783487	0.751538	-	-	-	-	-
CDKN3	0.83869	0.878092	0.827224	0.788644	0.756645	-	-	-	-
NUSAP1	0.936436	0.895822	0.940884	0.851542	0.763627	0.823413	-	-	-
CDCA5	0.878913	0.922276	0.874051	0.826151	0.763305	0.833143	0.874544	-	-
ASPM	0.895631	0.854377	0.869766	0.832188	0.74385	0.829377	0.858441	0.812462	-
NCAPG	0.932186	0.912281	0.904685	0.86459	0.792823	0.867803	0.897285	0.912769	0.869699
Spearman’s correlation analysis was conducted in each pair of the genes. The results showed that all of Spearman's rho value > 0.7 with a p-value < 0.05 with or without tumor purity adjustment.
